# Supplementary material for: Genome-wide data from medieval German Jews show that the Ashkenazi founder event pre-dated the 14th century
Source: Cell. Author manuscript; Available in PMC 2022 Dec 27. (PMC9793425; doi:10.1016/j.cell.2022.11.002)
Supplement: MMC2 [file NIHMS1852590-supplement-MMC2.xlsx]

## Sheet: 1
Data S2, Table 1: The characteristics of the Erfurt samples.
Sample	Grave	Tooth	SNPs on autosomes	Sex	Estimated age	Height (mean estimate)	Subgroup	Family	Sum total of ROH segments >4cM	Y chromosomea	Y terminal (YFull)b	Nearest common AJ Y lineage	mtDNA haplogroup	mtDNA terminal (YFull)b	14C dates (95.4% probability)	δ13C enamel	δ18O enamel	Number of founder alleles	Founder disease mutations
I13861	25	23	325256	F	25-35	150.8	Erfurt-ME	No	n/a (too few SNPs)	-			K1a1b1a	K1a1b1a	-	-13.11	-5.35	3	GBA, NM_000157.3:c.84dupG; BRCA1, NM_007294.3:c.68_69delAG
I13862	43	28	821634	M	30-45	164.217	Erfurt-EU	No	5.00181	T1a1a	T-Y91965	T-Y105938	K1a1b1a	K1a1b1a	-	-13.22	-4.72	1	-
I13863	21	28	263504	F	18-25	159.725	Erfurt-ME	No	n/a (too few SNPs)	-			K1a9	K1a9	-	-13.79	-4.41	0	-
I13864	36	23	674768	M	35-50	164.175	Erfurt-ME	No	10.5187	J2a1a1a2b2(xJ2a1a1a2b2a1)	J-Y15223	J-Y15234	H3p	H3p1	-	-12.9	-5.3	0	-
I13865	44	23	548027	M	18-25	-	Erfurt-ME	No	14.8351	R1b1a1b1b	R-Y19847 (xY143993)	R-Y19869	L2a1l2a	L2a1l2a	-	-13.62	-6.49	0	F11, NP_000119.1:p.F301L
I13866	46	17	642570	M	18-25	159.1	Erfurt-EU	No	150.522	J1a	J-ZS2622	J-ZS2616	K1a1b1a	K1a1b1a	-	-12.98	-4.35	1	-
I13867	45	36	777554	F	50+	149.157	Erfurt-ME	No	41.5164	-			K1a1b1a	K1a1b1a	-	-12.67	-4.55	0	-
I13868	7	13	614252	M	30-40	164.633	Erfurt-EU	No	27.8665	R1b1a1b1a1a2b3a	R-L4	R-L4	H1as2	H1as2	-	-12.87	-4.61	0	-
I13869	48	26	600750	F	40-55	157.02	Erfurt-EU	B: Daughter of I14904	36.4704	-			H11b1	H11b1	1276-1377 calCE	-13.3	-3.86	0	-
I13870	5	33	363232	M	45-60	-	Erfurt-ME	No	n/a (too few SNPs)	J2a1a1a2b2a	J-Y95077	J-L556	K1a1b1a	K1a1b1a	-	-13	-5.74	1	F11, NP_000119.1:p.E135X; G6PC, NP_000142.2:p.R83C
I14736	68	43	681500	F	-	-	Erfurt-ME	No	136.166	-			K1a1b1a	K1a1b1a	-	-13.2	-5.59	3	CFTR, NP_000483.3:p.G542X
I14737	57	21	383429	F	8-11	-	Erfurt-ME	No	n/a (too few SNPs)	-			N1b1b1	N1b1b1	1296-1394 calCE	-	-	0	ACADS, NM_000017.2:c.319C>T
I14738	70/71	28	819651	F	-	-	Erfurt-EU	No	82.7586	-			U3a1a	U3a1a3	-	-13.13	-3.68	0	-
I14739	60	Molar	326400	F	40-60	152.65	Erfurt-ME	No	n/a (too few SNPs)	-			H5c2	H5c2a1	-	-13.45	-4.93	0	LRRK2, NP_940980.3:p.G2019S; MEFV, NP_000234.1:p.V726A
I14740	59	43	829090	F	35-50	-	Erfurt-EU	No	17.8866	-			N9a3	N9a3a1b1	1304-1398 calCE	-12.91	-3.05	2	-
I14741	13/133-140 (Grave marked as possible stray find)	38	123772	F	16-20	-	Erfurt-ME	No	n/a (too few SNPs)	-			K1a1b1a	K1a1b1a	1285-1389 calCE	-	-	1	-
I14846	16	36	58050	M	11-13	-	-	No	n/a (too few SNPs)	J(xJ2b)	J-Y3088	Several	K1a1b1a	K1a1b1a	-	-	-	1	-
I14847	17	13	842066	M	40-50	159.3	Erfurt-EU	No	14.4151	E1b1b1b2(xE1b1b1b2b)	E-Y133118	E-Y6940	H1aj1a	pre-H1aj1a	-	-12.63	-5	0	-
I14848	54	11	13330	M	8-11	-	-	Second-degree relative of I14855	n/a (too few SNPs)	-			K1a9	K1a9	-	-	-	0	-
I14849	24	11	14322	F	6-9	-	-	No	n/a (too few SNPs)	-			H1c1	H1c1k	-	-	-	0	-
I14850	19	44	562061	F	40-50	147.78	Erfurt-EU	A: Mother of I14853 and I14898	31.0985	-			U1b1	U1b1a1	1297-1395 calCE	-12.54	-3.75	0	-
I14851	20	36	435908	F	12-15	-	Erfurt-ME	No	46.4214	-			K1a1b1a	K1a1b1a	1301-1397 calCE	-	-	0	-
I14852	41	-	250663	F	60+	159.1	Erfurt-ME	No	n/a (too few SNPs)	-			H6a1a1a	H6a1a1a1	-	-13.96	-9.13	1	-
I14853	50	46	519269	M	14-17	-	Erfurt-EU	A: Son of I14850 and brother of I14898	0	R1b1a1b1b	pre-R-Y11410	R-FGC14600	U1b1	U1b1a1	1288-1389 calCE	-13.29	-4.08	0	-
I14854	32	43	15175	F	6-10	-	-	Second-degree relative of I14855	n/a (too few SNPs)	-			U5a1a2a	U5a1a2a-a	-	-	-	0	-
I14855	31	46	38091	M	7-9	-	-	Second-degree relative of I14854 and I14848	n/a (too few SNPs)	-			U5a1a2a	U5a1a2a-a	-	-	-	0	-
I14897	33	45	228926	F	14-16	-	Erfurt-EU	No	n/a (too few SNPs)	-			J1c1	J1c1l1	1295-1394 calCE	-	-	0	CLRN1, NP_001182723.1:p.N48K
I14898	51	21	112858	F	10-13	-	Erfurt-EU	A: Daughter of I14850 and sister of I14853	n/a (too few SNPs)	-			U1b1	U1b1a1	1282-1389 calCE	-	-	0	-
I14899	52	36	18874	M	7-8	-	-	No	n/a (too few SNPs)	-			K1a1b1a	K1a1b1a	-	-	-	0	-
I14900	8	46	10827	M	4-6	-	-	No	n/a (too few SNPs)	-			U5a2b2a	U5a2b2a	-	-	-	No covered founder SNPs	-
I14901	9	26	64795	F	4-6	-	-	No	n/a (too few SNPs)	-			HV1b2	HV1b2a	-	-	-	0	-
I14903	47	15	598350	F	35-50	156.886	Erfurt-ME	No	77.5968	-			K1a1b1a	K1a1b1a	-	-13.07	-5.56	1	DHDDS, NM_001243564.1:c.124A>G
I14904	53	23	701282	M	40-60	170	Erfurt-EU	B: Father of I13869	15.9389	R1b1a1b1b	R-Y35893	None	T1a1b	T1a1b-a1	1296-1390 calCE	-12.71	-3.96	2	-
a (xHG): haplogroup HG can be excluded
b pre-: terminal is upstream the clade as it is currently defined a pre-: terminal is upstream the clade as it is currently defined

## Sheet: 2
Data S2, Table 2: Quality control metrics for the Erfurt samples.
Sample	Library ID	Sample information	Coverage on autosomal targets (x)	mtDNA coverage (x)	SNPs on autosomes	mtDNA match to consensus if ≥2 coveragea	Damage rateb	Sex chr ratiocc	X contaminationd	Library typee	Proportion of endogenous DNAf	Assessment
I13861	S13861.Y1.E1.L1	grave 25; tooth 23	0.353068	230.5	325256	[0.990,0.999]	0.058	0.01	n/a (female)	ds.half	0.00702	Pass
I13862	S13862.Y1.E1.L1	grave 43; tooth 28	2.18726	321	821634	[0.971,0.987]	0.029	0.392	[0.001,0.005]	ds.half	0.44222	Pass
I13863	S13863.Y1.E1.L1	grave 21; tooth 28	0.267025	236.5	263504	[0.987,0.998]	0.034	0.012	n/a (female)	ds.half	0.01122	Pass
I13864	S13864.Y1.E1.L1	grave 36; tooth 23	1.12889	386.6	674768	[0.986,0.998]	0.037	0.384	[0,0]	ds.half	0.17785	Pass
I13865	S13865.Y1.E1.L1	grave 44; tooth 23	0.768903	811.6	548027	[0.996,1.000]	0.027	0.399	[0,0.009]	ds.half	0.06548	Pass
I13866	S13866.Y1.E1.L1	grave 46; tooth 17	1.05806	355.3	642570	[0.989,0.999]	0.032	0.397	[0,0.003]	ds.half	0.15946	Pass
I13867	S13867.Y1.E1.L1	grave 45; tooth 36	2.25094	303.7	777554	[0.984,0.996]	0.049	0.009	n/a (female)	ds.half	0.17066	Pass
I13868	S13868.Y1.E1.L1	grave 7; tooth 13	0.962501	313.5	614252	[0.991,1.000]	0.035	0.401	[0,0.008]	ds.half	0.01138	Pass
I13869	S13869.Y1.E1.L1	grave 48; tooth 26	0.897725	163.1	600750	[0.986,0.998]	0.061	0.011	n/a (female)	ds.half	0.0344	Pass
I13870	S13870.Y1.E1.L1	grave 5; tooth 33	0.394171	336.8	363232	[0.974,0.990]	0.07	0.387	[0,0]	ds.half	0.02645	Pass
I14736	S14736.Y1.E1.L1	grave 68; tooth 43	1.09553	256.8	681500	[0.971,0.989]	0.045	0.007	n/a (female)	ss.half	0.32484	Pass
I14737	S14737.Y1.E1.L1	grave 57; tooth 21	0.445913	929.5	383429	[0.996,1.000]	0.044	0.007	n/a (female)	ss.half	0.0832	Pass
I14738	S14738.Y1.E1.L1	grave 70/71; tooth 28	1.96786	396.3	819651	[0.995,1.000]	0.034	0.007	n/a (female)	ss.half	0.67196	Pass
I14739	S14739.Y1.E1.L1	grave 60; tooth Molar	0.349607	107.5	326400	[0.990,0.999]	0.043	0.01	n/a (female)	ss.half	0.05588	Pass
I14740	S14740.Y1.E1.L1	grave 59; tooth 43	2.47523	346.3	829090	[0.982,0.996]	0.036	0.007	n/a (female)	ss.half	0.49547	Pass
I14741	S14741.Y1.E1.L1	grave 13/133-140; tooth 38	0.114753	119.1	123772	[0.984,0.995]	0.056	0.008	n/a (female)	ss.half	0.01017	Pass
I14846	S14846.Y1.E1.L1	grave 16; tooth 36	0.051021	47.4	58050	[0.992,0.999]	0.059	0.403	n/a (<200 SNPs)	ss.half	0.00945	Pass
I14847	S14847.Y1.E1.L1	grave 17; tooth 13	2.37108	443.2	842066	[0.966,0.986]	0.029	0.39	[0.003,0.007]	ss.half	0.62035	Pass
I14848	S14848.Y1.E1.L1	grave 54; tooth 11	0.011346	311.7	13330	[0.994,1.000]	0.052	0.377	n/a (<200 SNPs)	ss.half	0.01795	Pass
I14849	S14849.Y1.E1.L1	grave 24; tooth 11	0.012439	282.6	14322	[0.980,0.994]	0.044	0.018	n/a (female)	ss.half	0.02035	Pass
I14850	S14850.Y1.E1.L1	grave 19; tooth 44	0.76216	204.5	562061	[0.970,0.987]	0.032	0.008	n/a (female)	ss.half	0.16946	Pass
I14851	S14851.Y1.E1.L1	grave 20; tooth 36	0.541357	447.1	435908	[0.989,0.998]	0.032	0.008	n/a (female)	ss.half	0.02209	Pass
I14852	S14852.Y1.E1.L1	grave 41; tooth ?	0.256185	36.27	250663	[0.954,0.981]	0.061	0.009	n/a (female)	ss.half	0.12344	Pass
I14853	S14853.Y1.E1.L1	grave 50; tooth 46	0.710558	309.1	519269	[0.980,0.993]	0.05	0.392	[0,0.005]	ss.half	0.07041	Pass
I14854	S14854.Y1.E1.L1	grave 32; tooth 43	0.012946	85.01	15175	[0.993,1.000]	0.091	0.004	n/a (female)	ss.half	0.00314	Pass
I14855	S14855.Y1.E1.L1	grave 31; tooth 46	0.033048	63.59	38091	[0.993,1.000]	0.065	0.376	n/a (<200 SNPs)	ss.half	0.02045	Pass
I14897	S14897.Y1.E1.L1	grave 33; tooth 45	0.22309	866.3	228926	[0.995,1.000]	0.045	0.007	n/a (female)	ds.half	0.0407	Pass
I14898	S14898.Y1.E1.L1	grave 51; tooth 21	0.102563	589.5	112858	[0.983,0.994]	0.095	0.011	n/a (female)	ds.half	0.00999	Pass
I14899	S14899.Y1.E1.L1	grave 52; tooth 36	0.016049	309.4	18874	[0.997,1.000]	0.082	0.393	..	ds.half	0.00027	Pass
I14900	S14900.Y1.E1.L1	grave 8; tooth 46	0.009208	344.6	10827	[0.986,0.997]	0.061	0.376	n/a (<200 SNPs)	ds.half	0.00217	Pass
I14901	S14901.Y1.E1.L1	grave 9; tooth 26	0.057295	484.6	64795	[0.995,1.000]	0.125	0.011	n/a (female)	ds.half	0.00131	Pass
I14902	S14902.Y1.E1.L1	grave 29; tooth 46	0	0.1885	52	too low coverage	0.066	0.5	n/a (too low coverage)	ds.half	3e-05	Fail (too little data)
I14903	S14903.Y1.E1.L1	grave 47; tooth 15	0.91868	166.4	598350	[0.986,0.997]	0.045	0.01	n/a (female)	ds.half	0.01694	Pass
I14904	S14904.Y1.E1.L1	grave 53; tooth 23	1.19304	343.7	701282	[0.994,1.000]	0.03	0.391	[0,0.002]	ds.half	0.20338	Pass
aThe match rate is one minus the contamination rate
bDamage rate in first nucleotide on sequences overlapping 1240k targets
c[Y/(Y+X) counts]
dANGSD MOM 95% CI truncated at 0 (only if male and ≥200)
eminus=no.damage.correction, half=damage.retained.at.last.position, plus=damage.fully.corrected, ds=double.stranded.library.preparation, ss=single.stranded.library.preparation
fComputed on shotgun data

## Sheet: 3
Data S2, Table 3: Details of the radiocarbon dating analyses.
Description	Material	Lab Code PSUAMS #	14C age (BP)	±	δ13C (‰) Collagen	δ15N (‰) Collagen	%C	%N	C:N	cal CE 95.4% CI IntCal20	Mean cal BP	Std. Dev. cal BP cal BP
grave 48; tooth 26	XAD amino acids	9126	725	20	-19.8772	12.2415	22.6426	8.27199	3.19347	1266-1298	669	13
grave 48; tooth 26	>30kDa gelatin	10329	685	15	nd	nd	nd	nd	nd	1278-1380	641	35
grave 57; tooth 21	>30kDa gelatin	7669	635	15	-19.6529	11.4968	33.0782	12.0104	3.21314	1296-1394	604	33
grave 59; tooth 43	XAD amino acids	9123	610	15	-19.4276	12.1412	25.151	9.08152	3.23105	1304-1398	603	28
grave 13/133-140; tooth 38	>30kDa gelatin	7670	660	15	-19.8109	11.3694	42.4911	15.453	3.20799	1285-1389	609	38
grave 19; tooth 44	XAD amino acids	9124	630	15	-19.4032	13.4982	34.8364	12.5655	3.23444	1297-1395	604	32
grave 33; tooth 45	>30kDa gelatin	7677	640	15	-19.5469	13.9316	46.1944	16.6463	3.23757	1295-1394	603	33
grave 51; tooth 21	XAD amino acids	9125	665	20	-19.4529	12.3944	34.9175	12.5881	3.23617	1282-1389	615	39
grave 53; tooth 23	XAD amino acids	9127	655	15	-19.488	10.9868	28.5029	10.3316	3.21861	1288-1389	606	36
grave 53; tooth 23	>30kDa gelatin	10333	630	15	nd	nd	nd	nd	nd	1297-1395	604	32
grave 20; tooth 36	>30kDa gelatin	7675	620	15	-19.5061	13.2029	42.2263	15.1958	3.24195	1301-1397	604	30
grave 50; tooth 46	>30kDa gelatin	7676	655	15	-19.4082	12.7052	15.1796	5.421	3.26685	1288-1389	606	36

## Sheet: 4
Data S2, Table 4: Pathogens detected in DNA sequences from the Erfurt samples.
	Pink: passed step 3						Orange: passed step 2							Yellow: passed step 1							White: all steps failed
	I13861	I13862	I13863	I13864	I13865	I13866	I13867	I13868	I13869	I13870	I14736	I14737	I14738	I14739	I14740	I14741	I14846	I14847	I14848	I14849	I14850	I14851	I14852	I14853	I14854	I14855	I14897	I14898	I14899	I14900	I14901	I14903	I14904
Enterobius vermicularis	1	2		2	2	3	2	2	2	2	2	1	3	1	2	1		2				1	2	1			2	1				1	2
Schistosoma mansoni																					1
Parvimonas micra																					1
Fusobacterium																					1
Fusobacterium nucleatum		2		2			2											2															2
An alphabetically sorted list of all pathogens screened:
African swine fever virus
Aspergillus fumigatus
Bacillus anthracis
Bacillus cereus group
Bartonella bacilliformis
Bartonella henselae
Bartonella quintana
BK virus strain AS
BK virus strain GS
BK virus variant RF
Blastomyces dermatitidis
Bordetella
Bordetella pertussis
Bordetella petrii
Borreliaceae
Borreliella afzelii
Borreliella burgdorferi
Borreliella garinii
Brucella
Brucella abortus
Brucella melitensis
Brucella microti
Brucella ovis
Brucella suis
Burkholderia cepacia
Burkholderia mallei
Burkholderia pseudomallei
Chlamydia abortus
Chlamydia caviae
Chlamydia felis
Chlamydia muridarum
Chlamydia pecorum
Chlamydia pneumoniae
Chlamydia psittaci
Chlamydia trachomatis
Clostridium
Clostridium botulinum
Clostridium botulinum BKT015925
Clostridium botulinum E3 str. Alaska E43
Clostridium sporogenes
Clostridium tetani
Clostridium tetani E88
Coccidioides immitis
Coccidioides posadasii
Corynebacterium diphtheriae
Cowpox-Vaccinia virus
Cowpox virus
Coxiella burnetii
Cryptococcus gattii
Cryptococcus neoformans
Cynomolgus Epstein-Barr Virus A4
Cynomolgus Epstein-Barr Virus Si-IIA
Cynomolgus Epstein-Barr Virus TsB-B6
Enterobius vermicularis
Epstein-barr virus strain ag876
Epstein-barr virus strain p3hr-1
Escherichia coli
Escherichia coli O111
Escherichia coli O157:H7
Escherichia coli O26
Fusobacterium
Fusobacterium nucleatum
Haemophilus influenzae
Haemophilus influenzae Rd KW20
Helicobacter pylori
Hepatitis B virus
Hepatitis C virus
Hepatitis delta virus
Hepatitis E virus
Herpes simplex virus 1 strain R-15
Herpes simplex virus (type 1 / strain 17)
Herpes simplex virus (type 1 / strain A44)
Herpes simplex virus (type 1 / strain Angelotti)
Herpes simplex virus (type 1 / strain CL101)
Herpes simplex virus (type 1 / strain CVG-2)
Herpes simplex virus (type 1 / strain F)
Herpes simplex virus (type 1 / strain HFEM)
Herpes simplex virus (type 1 / strain HZT)
Herpes simplex virus (type 1 / strain MGH-10)
Herpes simplex virus (type 1 / strain MP)
Herpes simplex virus (type 1 / strain Patton)
Herpes simplex virus (type 1 / strain R19)
Herpes simplex virus (type 1 /strain RH2)
Herpes simplex virus (type 1 / strain SC16)
Herpes simplex virus unknown type
Human herpesvirus 1
Human herpesvirus 6B
Histoplasma capsulatum
Human adenovirus 1
Human adenovirus 11
Human adenovirus 11+34
Human adenovirus 11a
Human adenovirus 11p
Human adenovirus 12
Human adenovirus 14
Human adenovirus 14a
Human adenovirus 14p
Human adenovirus 14p1
Human adenovirus 15
Human adenovirus 15/H9
Human adenovirus 16
Human adenovirus 16p
Human adenovirus 17
Human adenovirus 18
Human adenovirus 19
Human adenovirus 19a
Human adenovirus 19C
Human adenovirus 19p
Human adenovirus 1 strain Adenoid 71
Human adenovirus 2
Human adenovirus 20
Human adenovirus 21
Human adenovirus 21a
Human adenovirus 22
Human adenovirus 22H8
Human adenovirus 23
Human adenovirus 24
Human adenovirus 25
Human adenovirus 26
Human adenovirus 27
Human adenovirus 28
Human adenovirus 29
Human adenovirus 30
Human adenovirus 31
Human adenovirus 3+11p
Human adenovirus 32
Human adenovirus 33
Human adenovirus 34
Human adenovirus 34a
Human adenovirus 35
Human adenovirus 35+11
Human adenovirus 36
Human adenovirus 3+7
Human adenovirus 38
Human adenovirus 38H44
Human adenovirus 39
Human adenovirus 3p
Human adenovirus 40
Human adenovirus 41
Human adenovirus 41 Wisconsin
Human adenovirus 42
Human adenovirus 43
Human adenovirus 44
Human adenovirus 45
Human adenovirus 46
Human adenovirus 47
Human adenovirus 48
Human adenovirus 49
Human adenovirus 4a
Human adenovirus 5
Human adenovirus 50
Human adenovirus 50 prototype strain Wan
Human adenovirus 51
Human adenovirus 52
Human adenovirus 53
Human adenovirus 54
Human adenovirus 55
Human adenovirus 56
Human adenovirus 57
Human adenovirus 58
Human adenovirus 59 MSJ-2011
Human adenovirus 6
Human adenovirus 60a
Human adenovirus 61
Human adenovirus 62
Human adenovirus 63
Human adenovirus 64
Human adenovirus 65
Human adenovirus 66
Human adenovirus 67
Human adenovirus 68
Human adenovirus 69
Human adenovirus 7
Human adenovirus 71
Human adenovirus 7428
Human adenovirus 7620
Human adenovirus 7961
Human adenovirus 7a
Human adenovirus 7d
Human adenovirus 7d2
Human adenovirus 7h
Human adenovirus 7l
Human adenovirus 7m
Human adenovirus 7p
Human adenovirus 8E
Human adenovirus 9042
Human adenovirus 9052
Human adenovirus 9431
Human adenovirus A02-2B-2
Human adenovirus A03-2B-1
Human adenovirus AdV/Berlin
Human adenovirus AdV/Berlin003/02/DE
Human adenovirus AdV/Berlin004/02/DE
Human adenovirus AdV/Berlin131/01/DE
Human adenovirus AdV/Berlin524/01/DE
Human adenovirus AdV/Berlin604/01/DE
Human adenovirus AdV/Berlin619/01/DE
Human adenovirus AdV/Berlin643/01/DE
Human adenovirus AdV/Berlin682/01/DE
Human adenovirus AdV/Berlin718/01/DE
Human adenovirus AdV/Berlin749/01/DE
Human adenovirus AdV/Berlin769/01/DE
Human adenovirus AdV/Berlin859/01/DE
Human adenovirus ATCC VR-1501
Human adenovirus ATCC VR-1502
Human adenovirus B1
Human adenovirus B2
Human adenovirus B3
Human adenovirus Chiba_E086/2012
Human adenovirus D10
Human adenovirus D13
Human adenovirus D15H9
Human adenovirus D17H29
Human adenovirus D19H30
Human adenovirus D30H44
Human adenovirus D37
Human adenovirus D37H13
Human adenovirus D37H17
Human adenovirus D46H13
Human adenovirus D8
Human adenovirus D9
Human adenovirus E4
Human adenovirus H02-2B-2
Human adenovirus H02-2B-3
Human adenovirus H03-2B-1
Human adenovirus H08-2B-2
Human adenovirus I02-2B-2
Human adenovirus I05-2B-2
Human adenovirus isolate MY7/1
Human adenovirus isolate MY8/1
Human adenovirus isolate SGH2289
Human adenovirus isolate SGH5253
Human adenovirus LZY153B
Human adenovirus MKJ/Chennai/2010
Human adenovirus RKI-2797/04
Human adenovirus S02-2B-1
Human adenovirus S03-2B-1
Human adenovirus S03-2B-2
Human adenovirus S03-2B-3
Human adenovirus S05-2B-2
Human adenovirus S06-2B-3
Human adenovirus S07-2B-2
Human adenovirus S08-2B-3
Human adenovirus S10-1-6
Human adenovirus type 35p
Human hepatitis A virus
Human herpesvirus 3
JC polyomavirus
JC virus x BK virus
Klebsiella oxytoca
Klebsiella pneumoniae
Klebsiella pneumoniae subsp. rhinoscleromatis
Legionella pneumophila
Leptospira alexanderi
Leptospira alstonii
Leptospira borgpetersenii
Leptospira broomii
Leptospira fainei
Leptospira inadai
Leptospira interrogans
Leptospira kirschneri
Leptospira kmetyi
Leptospira licerasiae
Leptospira noguchii
Leptospira santarosai
Leptospira weilii
Leptospira wolffii
Methanobrevibacter oralis
Moraxella catarrhalis
Mycobacterium abscessus
Mycobacterium africanum
Mycobacterium avium
Mycobacterium bovis
Mycobacterium canettii
Mycobacterium colombiense
Mycobacterium indicus pranii
Mycobacterium intracellulare
Mycobacterium kansasii
Mycobacterium leprae
Mycobacterium tuberculosis complex
Mycoplasma pneumoniae
Neisseria
Neisseria gonorrhoeae
Neisseria meningitidis
Parvimonas micra
Peptostreptococcus anaerobius
Peptostreptococcus micros CC57A
Plasmodium falciparum
Plasmodium vivax
Pneumocystis carinii
Pneumocystis jirovecii
Porphyromonas gingivalis
Porphyromonas gingivalis W83
Rickettsia africae
Rickettsia akari
Rickettsia conorii
Rickettsia felis
Rickettsia japonica
Rickettsia prowazekii
Rickettsia rickettsii
Rickettsia sibirica
Rickettsia typhi
Salmonella enterica subsp. enterica
Salmonella typhimurium TR7095
Schistosoma mansoni
Shigella boydii
Shigella dysenteriae
Shigella flexneri
Shigella sonnei
Simian virus 40
Staphylococcus aureus
Streptococcus
Streptococcus agalactiae
Streptococcus anginosus
Streptococcus dysgalactiae
Streptococcus gordonii
Streptococcus gordonii str. Challis substr. CH1
Streptococcus mutans
Streptococcus oralis
Streptococcus pneumoniae
Streptococcus pneumoniae
Streptococcus pyogenes
Streptococcus salivarius
Streptococcus sanguinis
Taenia solium
Tannerella forsythia
Tannerella forsythia 92A2
Toxoplasma gondii
Treponema
Treponema denticola
Treponema denticola ATCC 35405
Treponema pallidum
Treponema pallidum subsp. pallidum
Treponema pallidum subsp. pallidum
Treponema pallidum subsp. pertenue
Trichinella spiralis
Trypanosoma brucei
Trypanosoma cruzi
Variola major virus
Variola minor virus
Veillonella parvula
Vibrio cholerae
Vibrio parahaemolyticus
Vibrio vulnificus
Yersinia enterocolitica
Yersinia pestis
Yersinia pseudotuberculosis
Yersinia pseudotuberculosis complex

## Sheet: 5
Data S2, Table 5: The results of the enamel isotope analysis.
UNM CSI ID	Harvard Sample ID	Weight (mg)	δ13C enamel	δ18O enamel
3178	I13861	5.5	-13.11	-5.35
3179	I13862	5	-13.22	-4.72
3180	I13863	5.1	-13.79	-4.41
3181	I13864	5	-12.9	-5.3
3182	I13865	5.1	-13.62	-6.49
3183	I13866	4.6	-12.98	-4.35
3184	I13867	3.8	-12.67	-4.55
3185	I13868	5	-12.87	-4.61
3186	I13869	5.9	-13.3	-3.86
3187	I13870	5	-13	-5.74
3188	I14736	6.3	-13.2	-5.59
3189	I14738	5.7	-13.13	-3.68
3190	I14739	5.9	-13.45	-4.93
3191	I14740	5.1	-12.91	-3.05
3192	I14847	5.9	-12.63	-5
3193	I14850	6.4	-12.54	-3.75
3194	I14852	3.8	-13.96	-9.13
3195	I14853	5.3	-13.29	-4.08
3196	I14903	5.1	-13.07	-5.56
3197	I14904	5.9	-12.71	-3.96
FTIR-ATR spectra of ancient tooth bioapatite, expanded on the 400-1800 cm-1.
Phosphate (V1, V2, and V3), and carbonate (V2, and V3) absorbance bands used to quantify preservation of bioapatite are listed at top of figure.
Samples were analyzed after chemical treatment and drying. C/P ratios, IRSF values, and absence of a calcite peak around a wavelength of 710 cm-1 indicate that all samples with available material were well preserved and thus stable isotope values are representative of living conditions.

## Sheet: 6
Data S2, Table 6: Properties of the Ashkenazi Jewish pathogenic variants.
Phenotype	Gene	OMIM gene#	Mutation in HGVS nomenclature	dbSNP rsID	Chromosome	Position	Reference allele	Alternate allele	Frequency in modern Ashkenazi Jews (gnomAD)	Frequency in non-Finnish Europeans (gnomAD)	Captured in array	Number of individuals genotyped	Alternate allele count (genotyped)	Imputed	PHCP alternate allele count (imputed + genotyped; any confidence)	Carrier ID and PHCP marginal probability for at least one alternate allele	GLIMPSE carrier ID and probability for at least one alternate allele	Confidence	Comments
Retinitis pigmentosa 59	DHDDS	608172	NM_001243564.1:c.124A>G	rs147394623	1	26764719	A	G	0.005207	3.87e-05	No	-	-	Yes	1	I14903, 0.985	I14903, 1	High
Amegakaryocytic thrombocytopenia	MPL	159530	NM_005373.2:c.79+2T>A	rs146249964	1	43803600	T	A	0.008198	0.0001051	No	-	-	Yes	-
3-Phosphoglycerate dehydrogenase deficiency	PHGDH	606879	NP_006614.2:p.V490M	rs121907987	1	120286529	G	A	0.001544	0.0003582	No	-	-	Yes	-
Gaucher disease, type 1	GBA	606463	NP_000148.2:p.L483P	rs421016	1	155205043	A	G	0.00245	0.001837	No	-	-	No	-
Gaucher disease, type 1	GBA	606463	NP_000148.2:p.N409S	rs76763715	1	155205634	T	C	0.02691	0.002045	No	-	-	Yes	-
Gaucher disease, type 1	GBA	606463	NM_000157.3:c.115+1G>A	rs104886460	1	155210420	C	T	0.0001929	9.311e-05	No	-	-	No	-
Gaucher disease, type 1	GBA	606463	NM_000157.3:c.84dupG	rs387906315	1	155210451	G	GC	0.0007715	1.552e-05	No	-	-	Yes	1	I13861, 1.000	I13861, 1	High
Lynch syndrome	MSH2	609309	NP_000242.1:p.A636P	rs63750875	2	47702310	G	C	0.0002893	7.743e-06	No	-	-	Yes	-
Lynch syndrome	MSH6	600678	NM_000179.2:c.3959_3962delCAAG	rs267608120	2	48033747	GCAAG	G	-	-	No	-	-	No	-
Lynch syndrome	MSH6	600678	NM_000179.2:c.3984_3987dupGTCA	rs267608121	2	48033776	A	AGTCA	-	-	No	-	-	No	-
Retinitis pigmentosa 28	FAM161A	613596	NM_001201543.1:c.1355delCA	rs973178862	2	62066782	CTG	C	0.002124	3.108e-05	No	-	-	Yes	-
Hermansky-Pudlak syndrome	HPS3	606118	NM_032383.3:c.1163+1G>A	rs201227603	3	148863334	G	A	0.001543	1.55e-05	No	-	-	Yes	-
Usher syndrome, type 3	CLRN1	606397	NP_001182723.1:p.N48K	rs111033258	3	150690352	A	C	0.005754	7.913e-05	No	-	-	Yes	1	I14897, 0.980	-	High	I14897 was not imputed by GLIMPSE due to low coverage
Abetalipoproteinemia	MTTP	590075	NP_000244.2:p.G865X	rs146064714	4	100543913	G	T	0.002679	2.638e-05	No	-	-	Yes	-
Factor XI deficiency	F11	264900	NP_000119.1:p.E135X	rs121965063	4	187195347	G	T	0.01708	0.0003255	Yes	19	1	Yes	2	I13870, genotyped; I14898, 0.878	-	I13870, high; I14898, low	I14898 was not imputed by GLIMPSE due to the low covreage
Factor XI deficiency	F11	264900	NP_000119.1:p.F301L	rs121965064	4	187201412	T	C	0.02382	0.0002555	Yes	15	1	Yes	1	I13865, genotyped	-	High
Colon cancer predisposition	APC	611731	NP_000029.2:p.I1307K	rs1801155	5	112175211	T	A	0.0362	0.0006364	No	-	-	Yes	-
Congenital adrenal hyperplasia	CYP21A2	613815	NP_000491.4:p.V282L	rs6471	6	32007887	G	T	0.02446	0.004917	No	-	-	No	-
Leber congenital amaurosis	LCA5	611408	NM_001122769.2:c.835C>T	rs121918165	6	80203353	G	A	0.002284	4.407e-05	No	-	-	Yes	-
Maple syrup urine disease	BCKDHB	248611	NP_000047.1:p.R183P	rs79761867	6	80878662	G	C	0.005305	4.648e-05	No	-	-	Yes	-
Cerebral cavernous malformations	CCM2	607929	NM_001167935.1:c.30+5delinsTT	-	7	45039967	GC	TT	-	-	No	-	-	No	-
Dihydrolipoamide dehydrogenase deficiency	DLD	238331	NP_000099.2:p.G229C	rs121964990	7	107555951	G	T	0.006564	9.301e-05	No	-	-	Yes	-
Cystic fibrosis	CFTR	602421	NP_000483.3:p.G542X	rs113993959	7	117227832	G	T	0.001448	0.0003571	No	-	-	Yes	1	I14736, 1.000	I14736, 1	High
Cystic fibrosis	CFTR	602421	NP_000483.3:p.D1152H	rs75541969	7	117254753	G	C	0.002606	0.0003261	No	-	-	Yes	1	I14736, 0.994	I14736, 0.19	Low
Cystic fibrosis	CFTR	602421	NM_000492.3:c.3717+12191C>T	rs75039782	7	117280015	C	T	0.006897	0	No	-	-	Yes	-
Cystic fibrosis	CFTR	602421	NP_000483.3:p.W1282X	rs77010898	7	117282620	G	A	0.009653	0.0001397	No	-	-	Yes	-
Cystic fibrosis	CFTR	602421	NP_000483.3:p.N1303K	rs80034486	7	117292931	C	G	0.0005821	0.0001796	No	-	-	Yes	-
Fanconi anemia, complementation group C	FANCC	613899	NM_000136.2:c.456+4A>T	rs104886456	9	97934315	T	A	0.00618	6.989e-05	No	-	-	Yes	-
Walker-Warburg syndrome	FKTN	607440	NM_001079802.1:c.1167_1168insA	-	9	108382337	A	AA	0.007826	7.7e-05	No	-	-	Yes	-
Familial dysautonomia	IKBKAP	603722	NM_003640.3:c.2204+6T>C	rs111033171	9	111662096	A	G	0.01341	0.0002093	Yes	13	0	Yes	-
Familial dysautonomia	IKBKAP	603722	NP_003631.2:p.R696P	rs137853022	9	111662583	C	G	-	-	Yes	17	0	No	-
Torsion dystonia	TOR1A	605204	NP_000104.1:p.E303del	rs80358233	9	132576340	TCTC	T	0.001543	6.192e-05	No	-	-	Yes	-
Usher syndrome, type 1F	PCDH15	605514	NP_001136236.1:p.R245X	rs111033260	10	56077174	G	A	0.004344	2.329e-05	No	-	-	Yes	-
Hyperoxaluria, type 3	HOGA1	613597	NM_138413.3:c.944_946delAGG	rs1354514612	10	99371368	TGAG	T	0.008977	0.0001085	No	-	-	Yes	-	I13864, 0.10	I13864, 0.78	Low
Niemann-Pick disease, type A	SMPD1	607608	NP_000534.3:p.L304P	rs120074124	11	6413206	T	C	0.0003968	0	No	-	-	Yes	-
Niemann-Pick disease, type A	SMPD1	607608	NM_000543.4:c.996delC	-	11	6413290	CC	C	0.00129	8.795e-06	No	-	-	Yes	-
Niemann-Pick disease, type A	SMPD1	607608	NP_000534.3:p.R498L	rs120074117	11	6415434	G	T	0.002803	4.657e-05	No	-	-	No	-
Niemann-Pick disease, type A	SMPD1	607608	NP_000534.3:p.R610del	rs120074118	11	6415768	CCGC	C	-	-	No	-	-	No	-
Persistent hyperinsulinemic hypoglycemia	ABCC8	600509	NP_000343.2:p.F1387del	rs151344624	11	17417435	AGAA	A	0.0006349	0	No	-	-	Yes	-
Persistent hyperinsulinemic hypoglycemia	ABCC8	600509	NM_000352.3:c.3989-9G>A	rs151344623	11	17418602	C	T	0.005981	0.0001161	No	-	-	Yes	-
Joubert Syndrome	TMEM216	613277	NP_001167461.1:p.R73L	rs201108965	11	61161437	G	T	0.003381	4.672e-05	No	-	-	Yes	-
Acyl CoA dehydrogenase deficiency	ACADS	606885	NM_000017.2:c.319C>T	rs61732144	12	121174897	C	T	0.01882	0.0001867	No	-	-	Yes	1 or 2	I14737, 0.999	I14737, 0.66	High	The probability for I14737 to be heterozygous is 0.554 and to be homozygous is 0.444
Parkinson's disease	LRRK2	609007	NP_940980.3:p.G2019S	rs34637584	12	40734202	G	A	0.008396	0.000256	Yes	21	1	Yes	1	I14739, genotyped	-	High
Deafness neurosensory, autosomal recessive	GJB2	121011	NM_004004.5:c.167delT	rs80338942	13	20763553	CA	C	0.01627	0.000287	No	-	-	Yes	1	I14851, 0.662	I14851, 0.84	Low
Deafness neurosensory, autosomal recessive	GJB6	604418	NM_001110219.2:c.35delG	-	13	20797584	AC	A	-	-	No	-	-	No	-
Breast/ovarian cancer predisposition	BRCA2	600185	NM_000059.3:c.5946delT	rs80359550	13	32914437	GT	G	0.005886	0.0001086	No	-	-	Yes	-
Tay-Sachs disease	HEXA	606869	NM_000520.4:c.1421+1G>C	rs147324677	15	72638575	C	G	0.002492	2.644e-05	No	-	-	Yes	1	I14853, 0.748	I14853, 0.02	Low
Tay-Sachs disease	HEXA	606869	NM_000520.4:c.1277_1281insTATC	rs387906309	15	72638920	G	GGATA	0.01292	0.0004026	No	-	-	Yes	-
Tay-Sachs disease	HEXA	606869	NP_000511.2:p.G269S	rs121907954	15	72642859	C	T	0.000675	0.0002633	No	-	-	Yes	-
Bloom syndrome	BLM	604610	NM_000057.2:c.2207_2212delATCTGAinsTAGATTC	rs113993962	15	91310152	TATCTGA	TTAGATTC	0.003772	3.886e-05	No	-	-	Yes	-				Represented in gnomAD as 15-91310152-TATC-T + 15-91310156-T-TA + 15-91310158-A-ATTC
Familial Mediterranean Fever	MEFV	608107	NP_000234.1:p.V726A	rs28940579	16	3293310	A	G	0.03926	0.0008902	No	-	-	Yes	1	I14739, 0.993	I14739, 0.76	High
Canavan disease	ASPA	608034	NP_000040.1:p.Y231X	rs12948217	17	3397702	C	A	0.00135	7.747e-06	No	-	-	No	-
Canavan disease	ASPA	608034	NP_000040.1:p.E285A	rs28940279	17	3402294	A	C	0.009257	6.194e-05	Yes	19	0	Yes	-
Glycogen storage disease, type 1A	G6PC	613742	NP_000142.2:p.R83C	rs1801175	17	41055964	C	T	0.006557	0.0004723	No	-	-	Yes	1	I13870, 0.970	I13870, 0.994	High
Breast/ovarian cancer predisposition	BRCA1	113705	NM_007294.3:c.5266dupC	rs80357906	17	41209079	T	TG	0.002314	0.0001935	No	-	-	No	-
Breast/ovarian cancer predisposition	BRCA1	113705	NM_007294.3:c.68_69delAG	rs80357914	17	41276044	ACT	A	0.004051	8.542e-05	No	-	-	Yes	1	I13861, 1.000	I13861, 0.999	High
Pentosuria	DCXR	608347	NM_016286.3:c.583delC	rs747937505	17	79994114	TG	T	0.02139	0.0001557	No	-	-	Yes	2	I14739, 0.918; I14851, 0.875	I14739, 0.41; I14851, 1	Low
Pentosuria	DCXR	608347	NM_016286.3:c.52+1G>A	rs375243154	17	79995506	C	T	0.005238	0.0001354	No	-	-	Yes	-
Deafness neurosensory, autosomal recessive	LOXHD1	613072	NP_653213.6:p.R1572X	rs75949023	18	44104697	G	A	0.002828	6.597e-05	No	-	-	No	-
Mucolipidosis IV	MCOLN1	605248	NM_020533.2:c.406-2A>G	rs104886461	19	7591645	A	G	0.00415	5.427e-05	No	-	-	Yes	-
Familial hypercholesterolemia	LDLR	606945	NP_000518.1:p.G219del	rs121908027	19	11216233	TGGT	T	0.0004969	8.826e-06	No	-	-	No	-
Leigh Syndrome	NDUFAF5	612360	NM_024120.4:c.749G>T	rs757043077	20	13789519	G	T	0.001092	0	No	-	-	No	-
Lactase persistence	MCM6	601806	NM_002299.2(LCT):c.-13907C>T	rs4988235	2	136608646	G	A	0.1	0.6012	Yes	18	4	Yes	7	23/30 homozygous carriers for the reference allele (intolerance phenotype expected)			For the allele frequency reported in the main text we excluded children from both families and the frequency was 7/60.
Eye color	HERC2	605837	NM_004667.5(HERC2):c.13272+874T>C	rs12913832	15	28365618	A	G	0.5483	0.804	Yes	12	6	Yes	35	9/30 homozygous carriers (blue eye phenotype expected)			For the allele frequency reported in the main text we excluded children from both families and the frequency was 33/60.
Red hair	MC1R/TUBB3/AC092143.1	155555	NM_002386.4(MC1R):c.451C>T (p.Arg151Cys)	rs1805007	16	89986117	C	T	0.06505	0.07183	Yes	22	3	Yes	4				For the allele frequency reported in the main text we excluded children from both families and the frequency was 4/60.
Red hair	MC1R/TUBB3/AC092143.1	155555	NM_002386.4(MC1R):c.478C>T (p.Arg160Trp)	rs1805008	16	89986144	C	T	0.05743	0.07968	Yes	18	1	Yes	1	0/30 homozygous/compound heterozygous carriers for red hair alleles			For the allele frequency reported in the main text we excluded children from both families and the frequency was 1/60.
Red hair	MC1R/TUBB3/AC092143.1/RP11-566K11.4	155555	NM_002386.4(MC1R):c.880G>C (p.Asp294His)	rs1805009	16	89986546	G	C	0.001643	0.01622	Yes	20	0	Yes	0				For the allele frequency reported in the main text we excluded children from both families and the frequency was 0/60.
Plague risk	FCN2	-	NC_000009.11:g.137772664A>G	rs17514136	9	137772664	A	G	0.242	0.275	Yes	16	5	Yes	13				For the allele frequency reported in the main text we excluded children from both families and the frequency was 11/60.
Plague risk	NLRP14	-	NM_176822.4:c.2422G>A	rs10839708	11	7079038	G	A	0.613	0.6	Yes	12	7	Yes	34				For the allele frequency reported in the main text we excluded children from both families and the frequency was 34/60.

## Sheet: 7
Data S2, Table 7: Height estimates.
ID	Humerus	Humerus	Radius	Radius	Femur	Femur	Tibia	Tibia	Anatomically
	right	left	right	left	right	left	right	left
I13868	163.2	.	.	.	164.6	166.1	.	.	.
I14847	159.3	.	.	.	.	.	.	.	.
I13864	.	167.3	.	.	.	164.6	162.5	162.3	.
I13862	165.6	162.7	163.8	.	164.2	164.8	164.2	.	164.2
I13866	.	.	.	.	159.1	160.1	157.1	160.1	.
I14904	.	169.3	.	.	170.4	171.7	169.2	169.4	.
I14850	146.1	146.1	150.1	148.4	.	.	.	148.2	.
I13863	.	.	.	.	160.6	161	158.3	159	.
I13861	.	.	.	150.8	.	.	.	.	.
I14852	.	.	.	.	.	158.8	.	159.4	.
I13867	149.4	.	150.4	149.8	149.7	148.7	148.4	147.7
I14903	155.5	.	158.4	158.1	159.2	158	154	155	152.3
I13869	157.1	.	158.1	.	157.5	155.3	.	157.1	.
I14739	152.2	.	.	151.8	153	153.6	.	.	.
